# Supplementary material for: Dopamine D2 Receptor Agonist Binding Kinetics—Role of a Conserved Serine Residue
Source: Int J Mol Sci. 2021 Apr 15;22(8):4078. doi: 10.3390/ijms22084078 (PMC8071183; doi:10.3390/ijms22084078)
Supplement: Supplementary file 1 [file ijms-22-04078-s001.zip]

Archive with 6 entries (6 files):
- Supplementary Fig S3 IJMS R1.jpg
- Supplementary Figure S1 IJMS R1.jpg
- Supplementary Figure S2 IJMS R1.jpg
- Supplementary Figure S4 IJMS R1.jpg
- Supplementary Figure S5 IJMS R1.tif
- supplementary table S1.pdf
